# Supplementary material for: Ultrafast Quenching of Excitons in the ZnxCd1−xS/ZnS Quantum Dots Doped with Mn2+ through Charge Transfer Intermediates Results in Manganese Luminescence
Source: Nanomaterials (Basel). 2021 Nov 9;11(11):3007. doi: 10.3390/nano11113007 (PMC8618633; doi:10.3390/nano11113007)
Supplement: Supplementary file 1 [file nanomaterials-11-03007-s001.zip]

Archive with 1 entries (1 files):
- nanomaterials-1432867-supplementary.pdf
